# Supplementary material for: Na2SeO3 Exposure Inhibits Locomotion and Reproduction via Oxidative Stress Mechanism in Bioindicators C. elegans and Acrobeloides sp
Source: Toxics. 2025 Oct 13;13(10):870. doi: 10.3390/toxics13100870 (PMC12567610; doi:10.3390/toxics13100870)
Supplement: Supplementary file 1 [file toxics-13-00870-s001.zip]

Archive with 1 entries (1 files):
- toxics-3860946-supplementary.pdf
